# Supplementary material for: Could Experimental Inflammation Provide Better Understanding of Migraines?
Source: Cells. 2022 Aug 6;11(15):2444. doi: 10.3390/cells11152444 (PMC9368653; doi:10.3390/cells11152444)
Supplement: Supplementary file 1 [file cells-11-02444-s001.zip]

Archive with 1 entries (1 files):
- cells-1799438 Supplementary tables.pdf
